# Supplementary material for: Wound Healing Activity of Iron Oxide Nanoparticles; Comparative In Vivo Study on Staphylococcus aureus-Infected and Non-Infected Wounds
Source: Antibiotics (Basel). 2026 Jun 8;15(6):584. doi: 10.3390/antibiotics15060584 (PMC13295391; doi:10.3390/antibiotics15060584)
Supplement: Supplementary file 1 [file antibiotics-15-00584-s001.zip]

Archive with 1 entries (1 files):
- antibiotics-4277930-supplementary.pdf
